# Supplementary material for: Perfluorocarbon Nanodroplets as Potential Nanocarriers for Brain Delivery Assisted by Focused Ultrasound-Mediated Blood–Brain Barrier Disruption
Source: Pharmaceutics. 2022 Jul 19;14(7):1498. doi: 10.3390/pharmaceutics14071498 (PMC9323719; doi:10.3390/pharmaceutics14071498)
Supplement: Supplementary file 1 [file pharmaceutics-14-01498-s001.zip]

Archive with 1 entries (1 files):
- pharmaceutics-1785556-Supplementary.pdf
